# Supplementary material for: Life satisfaction and happiness in patients shielding from the COVID-19 global pandemic: A randomised controlled study of the ‘mood as information’ theory
Source: PLoS One. 2020 Dec 11;15(12):e0243278. doi: 10.1371/journal.pone.0243278 (PMC7732102; doi:10.1371/journal.pone.0243278)
Supplement: S1 Data — (XLSX) [file pone.0243278.s001.xlsx]

## Sheet: Sheet1
Group Randomisation	Happiness in this moment	Desire to change	Life satisfaction	Happiness overall
1	8	4	8	8
1	8	3	8	8
1	7	3	7	5
1	8	5	5	8
1	10	1	10	10
1	7	8	7	7
1	9	2	9	9
1	5	4	7	7
1	9	1	9	9
1	5	5	5	3
1	8	5	8	7
1	8	2	9	7
1	8	10	8	8
1	7	4	8	6
1	8	3	7	4
1	7	4	7	7
1	8	5	8	7
1	7	3	7	4
1	6	6	8	6
1	10	7	7	8
1	7	8	6	7
1	7	7	6	7
1	5	7	1	1
1	9	1	10	10
1	7	7	5	7
1	8	6	8	4
1	7	6	7	9
1	6	9	6	5
1	8	5	6	7
1	5	4	8	5
1	10	1	10	10
1	5	6	5	3
1	9	2	9	8
1	8	3	7	4
1	8	4	6	7
1	5	5	4	7
1	8	3	8	8
1	9	4	5	10
1	8	1	8	10
1	8	3	8	6
1	8	3	7	7
1	9	2	5	5
1	2	6	3	4
1	5	4	7	4
1	10	1	10	10
1	7	6	5	6
1	9	3	9	10
1	8	2	8	8
1	7	4	4	7
1	8	8	9	9
1	8	5	7	6
1	6	5	6	7
1	8	8	8	9
1	7	6	5	5
1	6	6	7	8
1	7	10	6	6
1	7	9	6	1
1	8	8	8	7
1	6	7	6	6
1	10	3	10	10
1	8	6	6	5
1	8	2	8	6
1	8	1	8	7
1	10	3	9	8
1	8	7	8	10
1	7	2	7	7
1	8	3	7	7
1	2	2	2	2
1	6	6	7	6
1	9	9	10	8
1	6	8	10	7
1	8	5	6	6
1	6	6	6	6
1	7	6	7	7
1	8	6	7	4
1	4	8	3	3
1	4	8	6	4
1	7	3	8	7
1	7	9	7	7
1	8	7	8	8
1	6	8	8	6
1	9	3	9	4
1	4	5	5	5
1	8	9	8	8
1	7	10	7	5
1	8	5	7	8
2	8	3	8	8
2	8	2	9	8
2	10	1	10	10
2	8	5	9	9
2	9	1	9	8
2	7	5	7	3
2	7	10	7	7
2	5	8	8	8
2	8	3	9	8
2	9	10	9	8
2	6	7	5	6
2	9	6	8	7
2	7	5	6	6
2	1	10	2	1
2	8	7	9	8
2	10	8	10	9
2	10	5	8	5
2	10	3	10	10
2	7	5	4	2
2	7	3	8	9
2	7	4	4	5
2	7	3	8	5
2	8	1	9	8
2	8	7	9	5
2	10	4	8	6
2	10	1	9	10
2	8	3	10	10
2	7	10	7	5
2	8	2	8	7
2	8	3	9	9
2	8	2	9	9
2	6	10	5	4
2	9	1	10	10
2	10	0	9	9
2	10	1	10	10
2	7	3	4	5
2	8	8	8	8
2	7	4	7	4
2	10	1	10	10
2	10	3	10	10
2	7	3	7	8
2	10	2	10	8
2	10	1	6	6
2	8	4	7	8
2	8	2	10	8
2	7	3	7	6
2	8	7	5	7
2	8	3	6	7
2	6	6	8	7
2	8	9	8	8
2	8	2	9	8
2	6	5	5	3
2	9	2	9	9
2	9	1	9	5
2	8	6	7	4
2	9	2	9	4
2	6	7	5	5
2	9	2	9	3
2	8	6	5	7
2	7	7	7	5
2	10	1	8	7
2	8	3	8	7
2	8	1	8	7
2	7	4	7	7
2	8	3	8	8
2	2	5	7	3
2	7	1	5	6
2	9	3	8	9
2	4	4	4	1
2	4	6	5	10
2	9	3	9	7
2	7	1	8	5
2	8	5	5	6
2	8	2	8	9
2	8	5	8	3
2	8	2	10	9
2	10	4	8	8
2	9	1	9	9
2	10	2	10	10
2	6	6	7	8
2	8	2	8	6
2	7	5	6	7
2	10	4	10	10
2	9	4	7	8
2	7	4	6	8
2	10	3	9	8
2	10	5	10	10
2	10	6	7	7
2	7	3	7	6
2	10	1	10	10
2	7	5	7	7
2	7	5	5	7
2	7	10	9	9
2	8	1	9	10
2	10	1	10	10
2	8	3	9	8
2	9	5	9	7
2	10	1	10	5
2	8	3	10	9
2	8	1	9	7
2	10	1	10	8
2	10	1	10	7
2	10	1	10	3
2	9	2	9	9
2	10	1	10	10
2	9	3	10	9
2	9	2	9	8
2	10	2	10	10
2	8	2	8	7
2	10	1	10	10
2	9	4	10	9
2	9	1	9	5
2	10	2	9	9
2	10	1	10	10
